# Supplementary material for: Goffin's cockatoos make the same tool type from different materials
Source: Biol Lett. 2016 Nov;12(11):20160689. doi: 10.1098/rsbl.2016.0689 (PMC5134049; doi:10.1098/rsbl.2016.0689)
Supplement: Supplementary data [file rsbl20160689supp2.xlsx]

## Sheet: Tabelle1
Tool length									Manufacture time					tool use time					Total manipulation time
Pinewood			Cardboard		Twigs				Pinewood			Cardboard		Pinewood			Cardboard		Twigs				Cardboard		Pinewood
Figaro	Dolittle	Kiwi	Figaro	Dolittle	Figaro	Dolittle	Kiwi	Pipin	Figaro	Dolittle	Kiwi	Figaro	Dolittle	Figaro	Dolittle	Kiwi	Figaro	Dolittle	Figaro	Dolittle	Pipin	Kiwi	Figaro	Dolittle	Kiwi	Figaro	Dolittle
150	139	150	59	83	83	153	95	140	12	299	63	325	24	6	29	79	88	34	65	596	671	42	413	58	142	18	328
138	152	150	64	87	94	188	110	100	15	201	68	29	24	9	15	14	9	99	9	397	229	808	38	123	82	24	216
150	132	147	92	77	74	118	200	140	27	46	21	113	51	7	23	12	33	221	15	142	81	219	146	272	33	34	69
150	150	150	74	70	88	132	265	90	12	30	15	151	47	9	12	12	262	20	9	192	109	88	413	67	27	21	42
105	147	95	95	64	109	285	101	70	8	57	20	25	49	9	19	29	44	46	22	25	220	280	69	95	49	17	76
147	151	150	104	84	67	107	70	140	9	71	20	25	29	7	15	37	19	13	22	283	59	123	44	42	57	16	86
149	148	150	77	76	92	192	170	110	11	79	19	20	214	4	15	10	13	397	17	71	75	288	33	611	29	15	94
115	89	85	103	80	93	118	240	113	24	57	59	26	42	4	52	48	6	32	82	147	44	135	32	74	107	28	109
112	128	150	86	117	92	64	135	56	19	70	228	49	78	10	190	43	82	48	25	35	66	323	131	126	271	29	260
104	132	130	84	84	77	155	150	155	12	40	46	20	129	10	25	97	10	269	41	129	24	174	30	398	143	22	65
76	150	65	98	135	80	188	200	181	32	40	14	53	138	6	16	5	27	29	43	39	49	283	80	167	19	38	56
148	148	150	90	72	117	292	175	160	26	67	23	151	122	9	30	21	192	50	11	48	43	311	343	172	44	35	97
74	147	73	108	135	81	73	182	123	8	55	36	49	129	8	38	44	18	138	26	180	32	128	67	267	80	16	93
149	153	150	80	85	88	244	141	99	10	25	14	37	84	7	30	19	9	19	23	104	45	116	46	103	33	17	55
146	145	72	78	100	70	295	122	190	8	44	14	19	79	4	34	39	5	20	12	30	37	77	24	99	53	12	78
148	150	109	106	153	72	290	145	67	4	57	17	35	68	7	13	9	9	23	12	41	79	107	44	91	26	11	70
91	154	95	91	149	84	285	105	157	10	117	25	36	122	5	33	12	11	48	12	38	234	117	47	170	37	15	150
154	103	147	68	150	59	272	156	81	30	171	19	69	46	4	27	13	32	111	29	36	35	65	101	157	32	34	198
146	150	150	59	65	69	280	222	105	13	100	19	26	39	6	12	20	68	17	40	130	20	78	94	56	39	19	112
150	153	150	72	108	118	168	80	155	17	22	24	80	152	6	24	12	19	204	11	169	20	270	99	356	36	23	46
